# Supplementary material for: Intolerance of uncertainty fuels depressive symptoms through rumination: Cross-sectional and longitudinal studies
Source: PLoS One. 2019 Nov 19;14(11):e0224865. doi: 10.1371/journal.pone.0224865 (PMC6863525; doi:10.1371/journal.pone.0224865)
Supplement: S1 Dataset — (ZIP) [file pone.0224865.s001.zip]

Archive with 2 entries (2 files):
- PONE-18-3929_Study2Data.sav
- PONE-18-3929_Study1Data.sav
